# Supplementary material for: Simulation of layered soil water transport in the semi-arid region based on Hydrus-3D
Source: PLoS One. 2025 Apr 15;20(4):e0321537. doi: 10.1371/journal.pone.0321537 (PMC11999109; doi:10.1371/journal.pone.0321537)
Supplement: S1 Table — (XLSX) [file pone.0321537.s001.xlsx]

## Sheet: Precipitation
2023 Yuyang
Time	Precipitation
d	cm
1	0
2	0
3	0
4	0
5	0
6	0
7	0
8	0
9	0
10	0
11	0
12	0
13	0.09
14	0.63
15	0
16	0
17	0
18	0
19	0
20	0
21	0
22	0
23	0
24	0
25	0
26	0
27	0
28	0
29	0
30	0
31	0
32	0
33	0
34	0
35	0
36	0
37	0
38	0
39	0.65
40	1.03
41	0
42	0.1
43	0.7
44	0
45	0
46	0
47	0
48	0
49	0
50	0
51	0
52	0.08
53	0
54	0
55	0
56	0
57	0
58	0
59	0
60	0
61	0
62	0
63	0
64	0
65	0
66	0
67	0
68	0
69	0
70	0
71	0
72	0
73	0
74	0
75	0
76	0
77	0
78	0
79	0
80	0.06
81	0.09
82	0.46
83	0.32
84	0
85	0
86	0
87	0
88	0
89	0
90	0.1
91	0.2
92	1.8
93	1.7
94	1.72
95	0
96	0
97	0
98	0
99	0
100	0
101	0
102	0
103	0
104	0
105	0
106	0
107	0
108	0
109	0
110	0
111	1.2
112	1.95
113	1.14
114	0.12
115	0
116	0
117	0.06
118	0.18
119	0
120	0
121	0
122	0
123	0.1
124	2.7
125	0.74
126	1.6
127	1.5
128	0
129	2.29
130	0.2
131	0
132	0
133	0
134	0
135	0
136	0
137	0
138	0
139	0
140	0
141	2.2
142	0.23
143	0
144	0
145	0.08
146	0.02
147	2.36
148	0.82
149	1.27
150	0.32
151	2.05
152	0.05
153	0
154	0
155	0
156	0
157	0
158	0.09
159	0.03
160	0
161	0
162	0.09
163	0.01
164	0
165	0
166	0
167	0
168	0
169	1.84
170	0.33
171	0
172	0
173	0
174	0
175	0
176	0
177	0
178	1.7
179	2.6
180	0
181	0
182	0
183	0.01
184	1.97
185	0.51
186	0
187	0
188	0
189	0
190	0
191	0
192	0
193	0.8
194	0
195	0
196	0
197	0
198	0
199	0
200	0
201	2.4
202	0
203	0
204	0
205	0
206	0
207	0
208	0.95
209	2.1
210	1.63
211	1.5
212	1.73
213	0
214	0
215	0
216	2.4
217	0.77
218	0
219	0.06
220	0
221	0
222	0
223	0.97
224	0.55
225	0
226	0
227	0
228	0
229	0
230	0
231	0.05
232	0.68
233	1.62
234	0
235	0.04
236	0.16
237	1.43
238	2.1
239	1.17
240	0.5
241	0
242	0
243	0
244	0
245	0
246	0
247	0
248	0
249	0
250	0
251	0.07
252	1.269
253	0.03
254	1.2
255	1.27
256	0
257	0
258	0
259	1.65
260	1.47
261	0.55
262	1.69
263	0.02
264	0.04
265	0
266	0
267	0.91
268	0.03
269	0.02
270	0.8
271	0.04
272	0
273	0
274	0.6
275	0.22
276	0
277	0
278	1.85
279	1.68
280	0
281	0
282	0
283	0
284	0
285	0
286	0
287	0
288	0
289	0
290	3
291	0
292	0
293	0
294	0
295	0
296	0
297	0
298	0
299	0
300	0
301	0
302	0
303	0
304	0
305	0
306	0
307	0.8
308	0
309	0
310	0
311	0
312	0
313	0
314	2.3
315	0.3
316	0
317	0
318	0
319	0.16
320	0
321	0
322	0
323	0
324	0
325	0
326	0
327	0
328	0
329	0.16
330	0
331	0
332	0
333	0
334	0
335	0
336	0
337	0
338	0
339	0
340	0
341	0
342	0
343	0
344	1.43
345	0.74
346	0
347	0
348	1.25
349	0.02
350	0
351	0
352	0
353	0
354	0
355	0
356	0
357	0
358	0
359	0
360	0
361	0
362	0
363	0
364	0
365	0
